# Supplementary material for: Structural Characterization of the Metalized Radical Cations of Adenosine ([Ade+Li-H]•+ and [Ade+Na-H]•+) by Infrared Multiphoton Dissociation Spectroscopy and Theoretical Studies
Source: Int J Mol Sci. 2023 Oct 20;24(20):15385. doi: 10.3390/ijms242015385 (PMC10607295; doi:10.3390/ijms242015385)
Supplement: Supplementary file 1 [file ijms-24-15385-s001.zip]

Archive with 1 entries (1 files):
- ijms-2630092-supplementary.pdf
